# Supplementary material for: Systematic genetic analysis of pediatric patients with autoinflammatory diseases
Source: Front Genet. 2023 Jan 27;14:1065907. doi: 10.3389/fgene.2023.1065907 (PMC9911692; doi:10.3389/fgene.2023.1065907)
Supplement: Supplementary file 1 [file Table2.XLSX]

## Sheet: General Information
Systematic analysis of the clinical relevance of genetic analysis in pediatric patients with autoinflammatory diseases
Genetics in Immunology
Yvonne Poker1* Sandra von Hardenberg1*§, Winfried Hofmann1, Ming Tang1,7, Ulrich Baumann2, Nicolaus Schwerk2, Martin Wetzke2, Viola Lindenthal3, Bernd Auber1, Brigitte Schlegelberger1, Hagen Ott4, Philipp von Bismarck5, Dorothee Viemann2,6, Frank Dressler2, Christian Klemann2, Anke Katharina Bergmann1
*contributed equally
§Corresponding author:
Sandra von Hardenberg, Department of Human Genetics, Hannover Medical School (MHH), OE 6300, Carl-Neuberg-Str. 1, 30625 Hanover, Germany, Phone: +49 511 532- 83516, Fax: +49 511 532-161064, Email: vonhardenberg.sandra@mh-hannover.de, ORCID: 0000-0002-3680-7450
Email: vonhardenberg.sandra@mh-hannover.de

## Sheet: content
Content
sheet 1	Table S1	genes_t_PANEL2
sheet 2	Tabel S2	labaratory biomarkers
sheet 3	Tabel S3	patient characteristics
sheet 4	Tabel S4	Variants_vPANEL1_vPANEL2
sheet 5	Tabel S5	Results WES
sheet 6	Tabel S6	Primer for Sanger Sequencing
sheet 7	Tabel S7	patients phenotypes
sheet 8	Tabel S8	HPO- terms categorized in functional systems

## Sheet: S1- genes_t_PANEL2
Gene
ACD
ACP5
ACTB
ADA
ADA2
ADAM17
ADAR1
AICDA
AIRE
AK2
ALPI
AP1S3
AP3B1
AP3D1
APCS
APOL1
ARHGEF1
ARPC1B
ATM
ATP6AP1
B2M
BACH2
BCL10
BCL11B
BLM
BLNK
BRCA1
BRCA2
BRIP1
BTK
C1QA
C1QB
C1QC
C1R
C1S
C2
C3
C4A
C4B
C5
C6
C7
C8A
C8B
C8G
C9
CARD11
CARD14
CARD9
CARMIL2
CASP10
CASP8
CCBE1
CD19
CD27
CD3D
CD3E
CD40
CD46
CD55
CD59
CD70
CD79A
CD79B
CD80
CD81
CD8A
CDCA7
CEBPE
CFB
CFD
CFH
CFHR1
CFHR2
CFHR3
CFHR4
CFHR5
CFI
CFP
CFTR
CHD7
CIB1
CIITA
CLCN7
CLPB
COPA
CORO1A
CORO1B
CSF2RA
CSF2RB
CSF3R
CTC1
CTLA4
CTPS1
CTSC
CXCR4
CYBA
CYBB
CYBC1
DBR1
DCLRE1C
DEF6
DKC1
DNAJC21
DNASE1L3
DNASE2
DNMT3B
DOCK2
DOCK8
EFL1
ELANE
EP300
EPCAM
EPG5
ERCC4
ERCC6L2
EXTL3
FAAP24
FADD
FANCA
FANCB
FANCC
FANCD2
FANCE
FANCF
FANCI
FANCL
FANCM
FAT4
FCGR3A
FCHO1
FCN3
FERMT1
FERMT3
FOXN1
FOXP3
FPR1
G6PC3
G6PD
GATA2
GFI1
GINS1
GRB2
HAVCR2
HAX1
HELLS
HMOX1
HYOU1
ICOS
ICOSLG
IFIH1
IFNAR1
IFNAR2
IFNG
IFNGR1
IFNGR2
IGHM
IGKC
IGLL1
IKBKB
IKBKG
IKZF1
IL10
IL10RA
IL10RB
IL12B
IL12RB1
IL12RB2
IL17F
IL17RA
IL17RC
IL1RN
IL21
IL21R
IL23R
IL2RA
IL2RB
IL2RG
IL36RN
IL4I1
IL6R
IL6ST
IL7R
INO80
IRAK1
IRAK4
IRF2BP2
IRF3
IRF4
IRF7
IRF8
IRF9
ISG15
ITCH
ITGB2
ITK
JAGN1
JAK1
JAK3
KDM6A
KMT2A
KMT2D
KRAS
LAMTOR2
LAT
LCK
LIG1
LIG4
LPIN2
LRBA
LYST
MAD2L2
MAGT1
MALT1
MAP3K14
MASP2
MCM4
MEFV
MLK1
MOGS
MSH6
MSN
MTHFD1
MVK
MYD88
MYSM1
NBAS
NCF1
NCF2
NCF4
NCSTN
NFAT5
NFE2L2
NFKB1
NFKB2
NFKBIA
NHEJ1
NLRC4
NLRP1
NLRP12
NLRP3
NOD2
NRAS
NSMCE3
OAS1
ORAI1
OSTM1
OTULIN
PALB2
PARN
PEPD
PGM3
PIK3CD
PIK3R1
PLCG2
PLEKHM1
PMS2
PNP
POLA1
POLD1
POLD2
POLE1
POLE2
POLR3A
POLR3C
POLR3F
PRF1
PRKCD
PRKDC
PSEN1
PSENEN
PSMB8
PSMG2
PSTPIP1
PTEN
PTPRC
RAB27A
RAC2
RAD51
RAD51C
RAG1
RAG2
RANBP2
RASGRP1
RBCK1
REL
RELA
RELB
RFWD3
RFX5
RFXANK
RFXAP
RHOH
RIPK1
RMRP
RNASEH2A
RNASEH2B
RNASEH2C
RNF168
RNF31
RNU4ATAC
RORC
RPSA
RTEL1
SAMD9
SAMD9L
SAMHD1
SBDS
SEC61A1
SEMA3E
SERPING1
SH2D1A
SH3BP2
SH3KBP1
SKIV2L
SLC29A3
SLC35C1
SLC39A7
SLC46A1
SLC7A7
SLX4
SMARCAL1
SMARCD2
SNX10
SP110
SPINK5
SPPL2A
SRP54
SRP72
STAT1
STAT2
STAT3
STAT5B
STIM1
STK4
STN1
STX11
STXBP2
TAP1
TAP2
TAPBP
TAZ
TBX1
TCF3
TCIRG1
TCN2
TERC
TERT
TFRC
TGFB1
TGFBR1
TGFBR2
THBD
TICAM1
TINF2
TIRAP
TLR3
TMC6
TMC8
TMEM173
TNFAIP3
TNFRSF11A
TNFRSF13B
TNFRSF13C
TNFRSF1A
TNFRSF4
TNFRSF6
TNFRSF9
TNFSF11
TNFSF12
TOP2B
TP53
TPP2
TRAC
TRAF3
TRAF3IP2
TREX1
TRIM22
TRNT1
TTC37
TTC7A
TYK2
UNC13D
UNC93B1
UNG
USB1
USP18
USP8
VPS13B
VPS45
WAS
WDR1
WIPF1
WRAP53
XIAP
ZAP70
ZBTB24
ZNF341
HDAC4
IRF5
ABCB1
ACTA1
ACTG2
ADAMTS2
AEBP1
AKT1
APOA1
APOE
ARID1A
ARID1B
ATP8B1
B3GALT6
BTNL2
CARD10
CD247
CD3G
CD40LG
CDKN1B
CHST14
CLEC7A
COG6
COL3A1
COL4A3
COL5A1
COL5A2
CR2
DLL1
DNAH5
DNASE1
DNMT1
DSE
DSG1
EGFR
ELN
EPHB4
ESR1
F13B
F5
FAS
FASLG
FBN1
FCGR2A
FCGR2B
FGA
FGF3
FLNA
FMR1
FOXP1
GALC
GATA3
GCH1
GLB1
GLIS3
GRHL3
GSN
HLA-A
HLA-B
HLA-C
HLA-DQA1
HLA-DQB1
HLA-DRB1
HPS1
IGF2R
IKZF3
IL37
IL6
INAVA
IRF6
IRGM
JAK2
KIT
LACC1
LAMC2
LCP2
LMNA
LRRC32
LRRC8A
LYZ
MAP3K7
MAPK1
MBL2
MET
MS4A1
MYH11
NBN
NHLRC1
NHP2
NOP10
NOTCH2
NR3C1
NTRK1
PDE8B
PGM1
PHGDH
PI4KA
PIGA
PKD1
PLEC
PLG
PLOD1
PMM2
POFUT1
POMP
PPARG
PRG4
PRKAR1A
PSMB10
PSMB4
PSMB9
PTPN22
PTPRO
RIT1
RRAS2
RSPH3
RSPH9
RUNX1
SERPINA1
SLC37A4
SLC9A3
SMAD3
SMARCA2
SMARCA4
SMARCB1
SMARCE1
SOCS1
SRCAP
STAT4
SUOX
SYK
TET2
TG
TGFB2
TGFB3
TLL1
TNPO3
TOM1
TP63
TP73
TRAPPC11
UMOD
UNC119

## Sheet: S2- labaratory biomarker 
Patient- ID	pathogenic MEFV variants	Serumcalprotectin (µg/ml; reference <2.94 µg/ml)	ESR (mm in first hour, reference <20mm/h)	CRP (mg/l; reference <5 mg/l)	Amyloid A(mg/l; reference <6.4 mg/l)	Diff- blood count
1	monoallelic	elevated (7.0)	elevated (60)	elevated (38.0)	elevated (217.5)	Hb normal, microzytosis and hydpochromatic erythrocytes (MCV 72fL; MCH 24 pg)
2	biallelic	elevated (48.1)	elevated (23)	elevated (15.7)	elevated (95.0)	thrombozytopenia (154000/ml)
3	biallelic	elevated (120.0)	elevated (54)	elevated (16.0)	elevated (550.0)	microcytic, hypochromatic anemia (Hb 10.5 g/dl, MCV 75 fL; MCH 23 pg)
4	biallelic	elevated (5.5)	normal (<20)	normal (<5.0)	elevated (15.4)	thrombocytosis (459000/ml) and hypochrmatic, microcytic erythroctes (MCV 70 fL, MCH 23 pg)
5	biallelic	elevated (120.4)	elevated (23)	elevated (132.4)	elevated (130.0)	microcytic, hypochromic anemia
6	biallelic	elevated (103.0)	normal (<20)	elevated (11.0)	elevated (499.0)	microcytic, hyperchromatic aneamia
7	monoallelic	elevated (11.6)	elevated (23)	elevated (19.1)	elevated (250.0)	normal
8	monoallelic	elevated (11.0)	elevated (23)	normal (<5.0)	elevated (16.0)	normal
9	no	elevated (4.8)	no data	elevated (7.5)	elevated (49.4)	no data
10	biallelic	elevated (13.0)	normal (<20)	elevated (6.0 )	elevated (74.5)	normal
11	monoallelic	elevated (6.3)	normal (<20)	elevated (11.7)	elevated (39.6)	normal
12	monoallelic	elevated (3.7)	normal (<20)	elevated (9.0)	elevated (134.5)	normal
13	biallelic	elevated (87.9)	no data	elevated (25.0)	elevated (170.0)	normal
14	biallelic	elevated (55.2)	elevated (86)	elevated (155.5)	elevated (1600.0)	microzytic anemia
15	monoallelic	no data	no data	elevated (12.0)	no data	no data
16	monoallelic	elevated (8.0)	normal (<20)	normal (<5.0)	normal (<6.4)	normal
17	biallelic	elevated (52.4)	elevated (22)	elevated (9.4)	normal (3.8)	normal
18	no	no data	no data	elevated (225.0)	no data	anemia, leucocytosis (27200/μl) , thrombocytosis (955000/μl)
19	no	no data	normal (<20)	normal (<5.0)	no data	normal
20	no	no data	no data	elevated (29.0)	no data	normal
21	no	no data	elevated (52)	elevated (11.9)	no data	no data
22	no	no data	no data	elevated (6.5)	no data	normal
23	no	no data	no data	elevated (3.7)	elevated (579.0)	microcytic, hypochromatic anemia (HB 10.6 g/dl) MCV 67.7 fL, MCH 20.7 pg)
24	no	elevated (4.0)	normal (<20)	normal (<5.0)	normal (<6.4)	normal
25	no	no data	elevated (30)	elevated (22.5)	no data	normal
26	no	no data	normal (<20)	normal (<5.0)	no data	normal
27	no	elevated (163.6)	elevated (84)	elevated (81.3)	no data	leucozytosis (34900/μl) Thrombocytosis (681000/ml)
28	no	elevated (138.9)	elevated	elevated (13.9)	no data	thrombocytosis
29	no	elevated (373.3)	elevated (41)	elevated (260.5)	no data	leucopenie (19300/μl), microcytic anemia (MCV 72.6 fL) (Hb 9.7 g/dl), lymphocytosis (200000/μl)
30	no	elevated (99.5)	elevated (75)	elevated (104.9)	no data	leucocytosis(27700/μl), anemia (Hb 9.9 g/dl)
31	monoallelic	elevated (34.4)	no data	elevated (55.8)	elevated (11.0)	leucocytosis (16100/μl)
32	no	elevated (95.0)	elevated (125)	elevated (190.0)	no data	anemia, thrombocytosis (664000/μl)
33	no	elevated (134.1)	elevated (96)	elevated (11.6)	no data	leucocytosis (19000/μl), anemia (Hb 9.3 g/dl), thrombocytosis (664000/μl)
34	no	elevated (>140.0)	elevated (73)	elevated (305.1)	no data	anemia (Hb 12.7 g/dl)
35	no	elevated (59.3)	elevated (59)	elevated (63.1)	no data	thrombocytosis (454000/μl), anemia
36	no	no data	normal (<20)	no data	no data	thrombocytosis (439000/μl)
37	no	no data	normal (<20)	normal (<5.0)	no data	normal
38	no	elevated	elevated (80)	elevated (190.0)	no data	anemia (Hb 8.9 g/dl), , leucocytosis (24900/μl)
39	no	elevated (111.6)	no data	elevated (35.7)	elevated (76.5)	normal
40	no	no data	no data	no data	no data	no data
41	no	no data	no data	no data	no data	no data
42	no	no data	no data	elevated (14.9)	no data	thrombocytosis (171000/μl), leucopenia (4100 /μl)
43	no	no data	no data	normal (<5.0)	no data	anemia
44	no	elevated (31.6)	no data	elevated (7.0)	elevated (23.4 )	leucocytosis (16700/μl), micrococytic hypochromatic anemia, neutrophilie (85300/μl)
45	no	no data	elevated (23)	elevated (97.2)	no data	anemia, pancytopenia
46	no	no data	no data	elevated (5.8)	no data	normal
47	no	no data	no data	normal (<5.0)	no data	normal
48	no	no data	no data	elevated (69.0)	no data	leucozytosis (33000/μl), thrombocytosis (579000/μl), anemia (Hb 7 g/dl)
49	no	no data	no data	no data	no data	no data
50	no	no data	normal (<20)	normal (<5.0)	no data	thrombocytopenia (17000/μl)
51	no	no data	elevated (64)	elevated (14.6)	elvated (201.0)	no data
52	no	normal (<2.9)	normal (<20)	normal (<5.0)	normal (<6.4)	normal
53	no	elevated (10 times higher than usuall)	no data	elevated (213.2)	no data	neutropenia
54	no	no data	elevated (36)	elevated (180.0)	no data	leucocytosis (24700/μl)
55	no	no data	normal (<20)	normal (<5.0)	no data	normal
56	no	no data	no data	no data	no data	normal
57	no	no data	elevated (39)	elevated (7.4)	no data	leucocytosis (12200/μl)
58	no	elevated (4.0)	normal (<20)	normal (<5.0)	normal (<6.4)	normal
59	no	elevated (3,2)	elevated (28)	elevated (38.2)	no data	normal
60	no	no data	normal (<20)	normal (<5.0)	no data	normal
61	no	no data	normal (under therapy)	normal (under therapy)	no data	lymphopenia (640/μl)
62	monoallelic	normal (0.7)	normal (<20)	normal (<5.0)	normal (3.5)	normal
63	no	no data	no data	no data	elevated (no numbers)
64	no	normal (<2.9)	normal (<20)	normal (<5.0)	normal (<6.4)	normal
65	no	elevated (9.5)	no data	elevated (24.2)	no data	normal
66	no	elevated (3.5)	normal (<20)	normal (<5.0)	no data	normal
67	no	no data	elevated (28)	no data	elevated (37.5)	thrombocytosis (467/nl)
68	no	no data	normal (<20)	normal (<5.0)	no data
69	no	no data	elevated (85)	elevated (54.0)	no data	anemia (Hb 10.8 g/dl)
70	no	no data	normal (<20)	normal (<5.0)	normal (<6.4)	normal
71	no	no data	no data	elevated (11.3)	elevated (131.0)	normal
72	no	normal (<2.9)	normal (<20)	normal (<5.0)	normal (<6.4)	normal
73	no	no data	normal (<20)	normal (<5.0)	no data	normal
74	no	normal (<2.9)	normal (<20)	normal (<5.0)	normal (<6.4)	normal
75	no	no data	elevated (18)	elevated (17.6)	no data	microcytic anemia (Hb 9.3 g/dl; MCV 68.3 fL)
76	no	elevated (3.4)	normal (<20)	normal (<5.0)	normal (<6.4)	normal
77	no	elevated (7.0)	elevated (25)	elevated (16.3)	elevated (11.1)	thrombocytosis (607000/μl)
78	no	no data	normal (<20)	normal (<5.0)	normal (<6.4)	normal
79	no	no data	normal (<20)	normal (<5.0)	no data	normal
80	no	elevated (7.8)	normal (<20)	normal (<5.0)	no data	normal
81	no	no data	no data	elevated (6.4)	no data	normal
82	no	no data	elevated (94)	elevated (116.5)	elevated (30.8)	normal
83	no	no data	normal (<20)	normal (<5.0)	no data	normal
84	no	no data	no data	no data	no data	no data
85	no	no data	normal (<20)	normal (<5.0)	normal (<6.4)	normal
86	no	no data	elevated (50)	elevated (69.6)	no data	leucocytosis (18700/μl); microcytic (MCV 61.8 fl) hypochromatic (MCH 19.4 pg), anemia (Hb 9.5 g/dl)
87	no	no data	normal (<20)	normal (<5.0)	no data	normal
88	no	normal (<2.9)	elevated (29)	normal (<5.0)	no data	normal
89	no	normal (<2.9)	no data	normal (<5.0)	no data	normal
90	no	no data	no data	elevated (33.0)	no data	no data
91	no	no data	no data	elevated (12.7)	no data	leucocytosis (11100/μl)
92	no	elevated (10.4)	elevated (81)	elevated (52.9)	no data	microcytic, hypochromatic aneamia (Hb 9.2 g/dl; MCV 64.9 fl; MCH 20 pg)
93	no	no data	elevated (26)	elevated (84.9)	normal (<6.4)	leucocytosis (15300/μl), microcytic anemia (Hb 9.9 g/dl, MCV 72.2 fL)
94	no	no data	elevated (28)	normal (<5.0)	normal (<6.4)	normal
95	no	no data	normal (<20)	elevated (8.2)	no data	microzytosis (MCV 71.4 fL)
96	no	no data	normal (<20)	normal (<5.0)	elevated (11.3)	normal
97	no	no data	no data	elevated (36.2)	no data	no data
98	no	no data	elevated (35)	elevated (32.0)	no data	leucocytosis (27000/μl)
99	no	no data	no data	normal (<5.0)	no data	normal
100	no	no data	no data	elevated (12.8)	no data	normocytic anemia
101	no	faekal elevated	no data	elevated (77.5)	no data	leucocytosis (30300/μl), thrombocytosis (798000/μl)
102	no	elevated (13.6)	normal (<20)	elevated (30.2)	elevated (366.0)	normal
103	no	no data	no data	elevated (140.7)	no data	normal
104	no	normal (<2.9)	normal (<20)	elevated	no data	thrombocytopenia
105	no	normal (<2.9)	no data	elevated (251.3)	no data	normal
106	no	no data	normal (<20)	normal (<5.0)	normal (<6.4)	normal
107	no	no data	normal (<20)	normal (<5.0)	normal (<6.4)	normal
108	no	no data	elevated (19)	elevated (6.2)	no data	thrombopenia (164000/μl)
109	no	normal (<2.9)	normal (<20)	normal (<5.0)	normal (<6.4)	normal
110	no	normal (<2.9)	normal (<20)	normal (<5.0)	no data	normal
111	no	elevated (3.1)	normal (<20)	normal (<5.0)	no data	normal
112	no	no data	normal (<20)	normal (<5.0)	normal (<6.4)	normal
113	no	elevated (6.1)	normal (<20)	normal (<5.0)	elevated (54.0)	normal
114	no	elevated (9.2)	no data	elevated (15.2)	elevated (150.0)	thrombocytosis (742000/μl)
115	no	no data	elevated (80)	elevated (137.0)	no data	no data
116	no	no data	no data	normal (<5.0)	no data	normal
117	no	no data	no data	elevated (121.0)	elevated(958.0)	leucocytosis (23000/μl)
118	no	no data	normal (<20)	no data	no data	normal
119	no	elevated (4.1)	elevated (23)	normal (<5.0)	normal (<6.4)	normal
120	no	normal (<2.9)	normal (<20)	normal (<5.0)	normal (<6.4)	normal
121	no	normal (<2.9)	normal (<20)	normal (<5.0)	no data	normal
122	no	no data	elevated (23)	normal (<5.0)	elevated (55.5)	thrombozytocis (508000/μl)
123	no	elevated (4.8)	elevated (30)	elevated (8.4)	elevated (37.9)	normal
124	no	elevated (5.1)	normal (<20)	normal (<5.0)	elevated (18.0)	normal
125	monoallelic	normal (2.0)	no data	normal (<5.0)	normal (< 3.7)	normal

## Sheet: S3- patient characteristics
Patient ID	sex	ethnicity in catogories	consanguinity	diagnosis (genetic and clinical)	age of onset	treatment
1	f	Mediterranean	no	AID_FMF	2 years	Colchichine
2	f	Middle East	yes	AID_FMF	childhood	Colchichine
3	f	Middle East	yes	AID_FMF	2 years	Colchichine
4	f	Middle East	no	AID_FMF	4 years	Colchichine
5	f	Middle East	yes	AID_FMF	5 years	Colchichine
6	f	Middle East	yes	AID_FMF	childhood	Colchichine
7	m	Middle East	no	AID_FMF	5 years 9 month	Colchichine
8	m	Middle East	no	AID_FMF	4 years 6 months
9	f	Mediterranean	no	unclassified SAID	within first year of life	Colchichine
10	f	Middle East	no	AID_FMF	6 years	Colchichine
11	m	Mediterranean	no	AID_FMF	3 years old
12	m	Middle East	no	AID_FMF	3 years
13	f	Mediterranean	no	AID_FMF	infancy	Colchichine
14	m	Middle East	yes	AID_FMF	childhood	Colchicine, iron substitution
15	f	Mediterranean	unclear	AID_FMF	1 years
16	f	Mediterranean	no	AID_FMF	4 years 2 month
17	f	Mediterranean	yes	AID_FMF	8 years 11 month	Colchichine
18	m	Middle East	yes	IEI other than AID_Inflammatory bowel disease 25	neonatal	stem cell transplanatation
19	m	Mediterranean	no	AID_VAIHS-syndrome	childhood
20	f	North- Europe	no	IEI other than AID_tricho-hepato-enteric syndrome 1	neonatal
21	f	Africa	yes	unclassified SAID	neonatal
22	f	North-Europe	no	AID_CAPS	5 months old
23	m	North- Europe	no	IEI other than AID_chronic granulomatous disease	neonatal
24	f	North- Europe	no	defined disease of the immune system without known genetic cause	4 years	Prednisolon
25	m	North- Europe	no	AID_CRIA- syndrome	3 month	Roactemra
26	f	North-European	no	unclassified SAID	8 years 11 month
27	m	North- Europe	no	JIA/SJIA	11 years 5 month	Canakinumab
28	m	North-European	no	JIA/SJIA	1 year 2 month	Canakinumab
29	m	Middle East	no	JIA/SJIA	6 years
30	f	North- Europe	no	JIA/SJIA	8 years
31	f	Middle East	no	AID_FMF	9 years 4 month
32	m	North- Europe	no	JIA/SJIA	16 years 5 month	Tocilizumab
33	m	North- Europe	no	JIA/SJIA	infancy	Canakinumab + Cholchicine
34	m	Mixed	no	JIA/SJIA	15 years 8 month	Anakinra
35	m	Mediterranean	no	JIA/SJIA	4 years 10 month
36	f	North- Europe	no	JIA/SJIA	4 years 9 month	MTX, folic acid, Naproxen
37	f	North- Europe	no	JIA/SJIA	3 years	Naproxen
38	m	Africa	unclear	JIA/SJIA	14 years 10 month	Canakinumab
39	m	Middle East	no	JIA/SJIA	14 years 1 motnh	Canakinumab
40	f	Middle East	yes	JIA/SJIA	6 years 4 months	MTX with Adalimumab
41	f	Middle East	yes	JIA/SJIA	2 years 10 months	MTX with Adalimumab
42	m	North- Europe	no	defined disease of the immune system without known genetic cause	2 years 7 month
43	f	North-European	no	defined disease of the immune system without known genetic cause	14 years
44	f	North-Europe	no	defined disease of the immune system without known genetic cause	16 years 7 month
45	f	Mediterranean	no	defined disease of the immune system without known genetic cause	5 month
46	f	Mediterranean	unclear	defined disease of the immune system without known genetic cause	16 years 8 month
47	m	Asia	unclear	defined disease of the immune system without known genetic cause	4 years 8 month
48	m	unknown	unclear	defined disease of the immune system without known genetic cause	2 years 6 month
49	m	North-Europe	no	defined disease of the immune system without known genetic cause	2 years	no remission under Anti-histamenika
50	m	Mediterranean	no	defined disease of the immune system without known genetic cause	12 years 6 months	Steroid pules
51	f	North-Europe	no	defined disease of the immune system without known genetic cause	1 year 4 month	Naproxen
52	m	North- Europe	no	defined disease of the immune system without known genetic cause	4 years 9 month
53	m	Middle East	no	defined disease of the immune system without known genetic cause	neonatal
54	m	Latin-America	no	defined disease of the immune system without known genetic cause	2 years 6 month	Mycophenolat-Mofetil, Prednisolon
55	m	North-Europe	no	IEI other than AID_CVID with hypogammaglobulinemia	2 years	steriods
56	m	Middle East	no	defined disease of the immune system without known genetic cause	4 month
57	f	Mediterranean	no	Morbus Behçet	12 years 11 month	Colchichine and Anakinra
58	f	Mediterranean	no	Morbus Behçet	1 years 5 month
59	m	Middle East	yes	Morbus Behçet	infancy	Colchicine
60	m	North- Europe	no	defined disease of the immune system without known genetic cause	4 months	Hydroxychloroquin and MTX
61	m	Asia	no	defined disease of the immune system without known genetic cause	11 years 1 month
62	m	Mediterranean	no	AID_FMF	6 years 5 months	Prednisolon
63	m	Mediterranean	no	PFAPA syndrome	1 year 7 months	Prednisilon
64	m	Middle East	no	PFAPA syndrome	3 years 8 moths
65	m	North- Europe	no	PFAPA syndrome	10 months	Prednisolon
66	f	Mediterranean	no	PFAPA syndrome	2 years 1 month
67	f	North-Europe	no	PFAPA syndrome	6 monts
68	m	North- Europe	no	PFAPA syndrome	2 years
69	f	North Europe	no	PFAPA syndrome	3 yeats 5 month	Prednisolon
70	f	North- Europe	no	PFAPA syndrome	9 month
71	m	North- Europe	no	PFAPA syndrome	1 year 8 month	Prednislon
72	f	North- Europe	no	PFAPA syndrome	1 year 6 month	Prednislon
73	f	North- Europe	no	PFAPA syndrome	2 years
74	f	North- Europe	no	PFAPA syndrome	2 years
75	m	North-Europe	no	PFAPA syndrome	infancy
76	f	North- Europe	no	PFAPA syndrome	3 years	Prednisolon
77	m	North- Europe	no	PFAPA syndrome	6 month
78	m	North- Europe	no	PFAPA syndrome	1 year 1 month
79	f	Mediterranean	no	unclassified SAID	4 years 6 month
80	f	North- Europe	no	unclassified SAID	1 years 5 month
81	f	Mediterranean	no	unclassified SAID	infancy
82	f	Mediterranean	no	unclassified SAID	2 years
83	m	North- Europe	no	unclassified SAID	2 years
84	m	Mediterranean	no	unclassified SAID	3 years old
85	f	North- Europe	no	unclassified SAID	2 years 6 months	Prednisolon
86	m	Mixed	no	unclassified SAID	within first year of life	Prednisolon
87	m	North- Europe	no	unclassified SAID	12 months	Sulfasalazin
88	f	North- Europe	no	unclassified SAID	10 years
89	m	Middle East	no	unclassified SAID	4 month
90	m	Middle East	no	unclassified SAID	3 month
91	f	Mediterranean	no	unclassified SAID	10 years
92	m	North- Europe	no	unclassified SAID	3 years
93	m	North- Europe	no	unclassified SAID	2 years 3 month	Steriods
94	m	North- Europe	no	unclassified SAID	8 month
95	m	North- Europe	no	unclassified SAID	9 years	Prednisolone
96	m	North- Europe	no	unclassified SAID	infancy
97	f	North- Europe	no	unclassified SAID	2 years 11 month
98	f	North- Europe	yes	unclassified SAID	2 month
99	m	North- Europe	no	unclassified SAID	infancy
100	m	Middle East	unclear	unclassified SAID	infancy
101	m	Mediterranean	no	unclassified SAID	infancy
102	f	North- Europe	no	unclassified SAID	6 month	Predinisolon
103	m	Mediterranean	no	unclassified SAID	6 years
104	m	North- Europe	no	unclassified SAID	infancy
105	f	North- Europe	no	unclassified SAID	3 month
106	f	North- Europe	no	unclassified SAID	2 years 4 months
107	m	North- Europe	no	unclassified SAID	2 years old
108	m	North- Europe	no	unclassified SAID	11 years 7 month
109	f	Middle East	no	transient symptoms, FMF or other periodic fever syndrome ruled out	5 years 9 month
110	f	Mediterranean	no	transient symptoms, FMF or other periodic fever syndrome ruled out	7 years
111	f	Middle East	no	transient symptoms, FMF or other periodic fever syndrome ruled out	4 years
112	f	North- Europe	no	transient symptoms, FMF or other periodic fever syndrome ruled out	2 years
113	m	North- Europe	no	transient symptoms, FMF or other periodic fever syndrome ruled out	4 years
114	f	Mediterranean	no	transient symptoms, FMF or other periodic fever syndrome ruled out	3 years 11 month
115	f	North- Europe	no	transient symptoms, FMF or other periodic fever syndrome ruled out	6 years 5 month
116	m	North-Europe	no	transient symptoms, FMF or other periodic fever syndrome ruled out	infancy
117	f	North- Europe	no	transient symptoms, FMF or other periodic fever syndrome ruled out	neonatal
118	m	Mixed	no	transient symptoms, FMF or other periodic fever syndrome ruled out	3 years
119	m	Mediterranean	no	transient symptoms, FMF or other periodic fever syndrome ruled out	infancy
120	f	Mediterranean	no	transient symptoms, FMF or other periodic fever syndrome ruled out	2 years 9 month
121	m	Mediterranean	no	transient symptoms, FMF or other periodic fever syndrome ruled out	4 month
122	f	Mediterranean	no	transient symptoms, FMF or other periodic fever syndrome ruled out	3 years 6 month
123	m	Mediterranean	no	transient symptoms, FMF or other periodic fever syndrome ruled out	infancy
124	f	Mediterranean	no	transient symptoms, FMF or other periodic fever syndrome ruled out	2 years
125	m	Mediterranean	no	AID_FMF	childhood

## Sheet: S4- Variants_vPANEL1_vPANEL2
Patient -ID	gene	c.	p.	Transcript	Zygosity	mode of inheritance	Allele frequency in gnomAD (Total) %	class	Phenotype (MIM)
vPANEL1
125	IL1RN	c.374G>A	p.(Arg125His)	NM_173841.2	het	AR	0.05	3	Interleukin 1 receptor antagonist deficiency (MIM612852)
57	LPIN2	c.562G>A	p.(Asp188Asn)	NM_014646.2	het	AR	0.0004	3	Majeed syndrome (MIM609628)
82	LPIN2	c.617A>G	p.(Glu206Gly)	NM_014646.3	het		unknown	3
83	LPIN2	c.​1989A>G	p.​(=)	NM_014646.4	het		unknown	3
88	MEFV	c.2084A>G	p.(Lys695Arg)	NM_000243.2	het	AR, AD	0.6	3	Familial Mediterranean fever, AD (MIM134610) Familial Mediterranean fever, AR (MIM249100) Neutrophilic dermatosis, acute febrile (MIM608068)
90, 121	MEFV	c.396T>A	p.(Pro132Pro)	NM_000243.2	het		unknown	3
9, 16, 100, 124	MEFV	c.442G>C	p.(Glu148Gln)	NM_000243.2	het		6.58	3
122	NLRC4	c.928C>T_x000D_	p.(Arg310*)	NM_021209.4	het	AD	0.0167	3	Familial cold autoinflammatory syndrome 4 (MIM616115) Autoinflammation with infantile enterocolitis (MIM616050)
109	NLRC4	c.129C>T	p.(Cys43Cys)	NM_021209.4	het		0.0024	3
97	NLRC4	c.2357G>T	p.(Gly786Val)	NM_021209.4	het		0.2385	3
38	NLRP3	c.584C>T	p.(Thr195Met)	NM__001079821.2	het	AD	0.0039	3	CINCA syndrome (MIM607115) Deafness, autosomal dominant 34, with or without inflammation (MIM617772) Familial cold inflammatory syndrome 1 (MIM120100) Keratoendothelitis fugax hereditaria (MIM148200) Muckle-Wells syndrome (MIM191900)
82	NLRP3	c.2861C>T_x000D_	p.(Thr954Met)	NM__001079821.2	het		0.1199	3
7	NLRP12	c .880G>A	p.(Asp294Asn)	NM_004159.4	het	AD	0.003894	3	Familial cold autoinflammatory syndrome 2 611762
75	NLRP12	c.​2287C>T	p.​(Leu763Phe)	NM_001277126.1	het			3
125	NLRP12	c.2341G>A	p.(Gly781Ser)	NM_004159.4	het		unknown	3
53	NLRP12	c.2992C>A	p.(Gln998Lys)	NM_004159.4	het		0.0007954	3
39	NOD2	c.332A>G	p.(Gln111Arg)	NM_022162.2	het	AD	0.0007992	3	Blau syndrome (MIM186580)
54	NOD2	c.566C>T	p.(Thr189Met)	NM_022162.2	het		0.2301	3
28	NOD2	c.686C>T	p.(Thr229Met)	NM_022162.2	het		0.0042	3
43	NOD2	c.866A>G	p.(Asn289Ser)	NM_022162.2	het		0.4413	3
38	NOD2	c.2799-19G>A	p.?	NM_022162.2	het		0.004407	3
32	PLCG2	c.1859C>T	p.(Thr620Met)	NM_002661.4	het	AD	0.114	3	Autoinflammation, antibody deficiency, and immune dysregulation syndrome (MIM614878) Familial cold autoinflammatory syndrome 3 (MIM614468)
125	PLCG2	c.3646C>A	p.(Leu1216Met)	NM_002661.4	het		0.0008015	3
109	PSTPIP1	c.949G>A	p.(Gly317Arg)	NM_003978.4	het	AD	unknown	3	Pyogenic sterile arthritis, pyoderma gangrenosum, and acne (MIM604416)
24, 113	TNFRSF1A	c.362G>A	p.(Arg121Gln)	NM_001065.3	het	AD	1.29	3	Periodic fever, familial (MIM142680)
30	MVK	c.803T>C	p.(Ile268Thr)	NM_000431.2	het	AR	0.016%	4	Mevalonic aciduria (MIM610377)
vPANEL2
46	ADA2	c.272A>G	p.(His91Arg)	NM_001282225.1	het	AR	0.005	3	Sneddon syndrome (MIM182410) Vasculitis, autoinflammation, immunodeficiency, and hematologic defects syndrome (MIM615688)
78	BACH2	c.1788C>A	p.(Phe596Leu)	NM_001170794.2	het	AD	unknown	3	Immunodeficiency 60 and autoimmunity (MIM618394)
85	CIITA	c.1843del	p.(Cys615Alafs*72)	NM_001286402.1	het	AR	unknown	4	Bare lymphocyte syndrome, type II, complementation group A (MIM209920)
89	ELANE	c.287G>C	p.(Arg96Pro)	NM_001972.2	het	AD	unknown	3	Neutropenia, cyclic (MIM162800) Neutropenia, severe congenital 1, autosomal dominant (MIM202700)
113	NCKAP1L	c.1879-60_1891del	p.?	NM_005337.5	het	AR	unknown	4	Immunodeficiency 72 with autoinflammation (MIM618982)
77	NLRP1	c.2812G>T	p.Gly938Cys	NM_033004.3	het	AD, AR	unknown	3	Respiratory papillomatosis, juvenile recurrent, congenital (MIM618803) {Vitiligo-associated multiple autoimmune disease susceptibility 1} (MIM606579) Autoinflammation with arthritis and dyskeratosis (MIM:617388) Palmoplantar carcinoma, multiple self-healing (MM615225)
107	NLRP1	c.4057+1G>A	p.?	NM_033004.3	het		0.002410	3
54	POLE2	c.1019-1G>C	p.?	NM_002692.4	het	AR	unknown	4
95	SAMD9	c.1539G>A	p.(Trp513*)	NM_001193307.2	het	AD	unknown	3	MIRAGE- syndrome (MIM617053)
80	SEMA3E	c.682G>T	p.(Val228Leu)	NM_012431.3	het	AD	unknown	3	CHARGE-Syndrome (MIM214800)
87	TNFAIP3	c.751G>A	p.(Gly251Ser)	NM_001270508.2	het	AD	0.0008	3	Autoinflammatory syndrome, familial, Behcet-like (MIM)616744
39	TREX1	c.401_408dupCTGCAGCC	p.(Ser137Leufs*9)	NM_016381.5	het	AD, AR	0.0007	3	Systemic lupus erythematosus, susceptibility to(MIM152700) Aicardi-Goutieres syndrome 1, dominant and recessive (MIM225750), Chilblain lupus (MIM610448), Vasculopathy, retinal, with cerebral leukoencephalopathy and systemic manifestations (MIM: 192315)
114	WDR1	c.538A>C	p.(Lys180Gln)	NM_017491.5	het	AR	unknown	3	Periodic fever, immunodeficiency, and thrombocytopenia syndrome (MIM150550)
110	ZAP70	c.680T>A	p.(Ile203Asn)	NM_001079.4	het	AR	0.0004	3	Autoimmune disease, multisystem, infantile-onset, 2 (MIM617006), Immunodeficiency 48 (MIM269840)

## Sheet: S5- results WES
Patient ID	gene	c.	p.	zygosity	ACMG criteria	MAF % (gnomAD)
12	LTK	c.1720G>T	p.(Val574Leu)	het	PM2, PP3	unknown
24	NFKBIL1	c.208C>T	p.(His70Tyr)	het	PM2, PP3	unknown
43	MAPK14	c.223_226delCTTA	p.(Leu75Asnfs*3)	het	PSV1, PM2	unknown
46	ZC3H12A	c.1340T>G	p.(Met447Arg)	hom	no criteria	0.0044
47	PLA2R1	c.494-1G>C	p.?	het	PSV1, PM2	unknown
51	RHBDF1	c.202C>G	p.(Arg68Gly)	het	PM2	unknown
58	RNF220	c.1076G>A	p.(Cys359Tyr)	het	PM2, PP3	unknown
59	TRIM21	c.377delTC	p.(Val126Alafs*18)	het	PSV1, PM2	unknown
68	BAHD1	c.158A>G	p.(Lys53Arg)	het	PM2, PP3	unknown
68	IGF2R	c.1585C>T	p.(Arg529*)	het	PSV1, PM2	unknown
91	CARD10	c.1801C>T	p.(Arg601Trp)	het	PM2, PP2	0.005
91	CARD10	c.1172T>C	p.(Ile391Thr)	het	PM2, PP2	0.002
102	AXL	c.493C>A	p.(Pro165Thr)	het	PM2, PP3	unknown
105	ALPK1	c.1677 dupA	p.(Ser560Ilefs*7)	het	PSV1	0.0017
113	IRGM	c.313C>T	p.(Leu105=)	het	Riskfactor	17.16

## Sheet: S6- Primer 
Gene	variant	forward	reverse
BAHD1	c.158A>G	CTTCTCTCATTGCCCACCTTC	GCAGGTTATTGAGAGCTTCAGCA
CYBB	c.1511G>C	TGGTTAGAATAGCTTGTGAAGG	TGGTTAGAATAGCTTGTGAAGG
IGF2R	c.1585C>T	GTGACGAAGTGGTTTGGGAAC	CAGGATTCCAGAGTGCATCAAG
NLRC4	c.129C>T	TTCATAAAGGACAATAGCCGAGC	TTCATAAAGGACAATAGCCGAGC
NLRP1	c.2812G>T	GCAAGCCAGGAAAGTTTGTATC	GCAAGCCAGGAAAGTTTGTATC
PSTPIP1	c.949G>A	GAGCCACCAGGACTACTTTC	GCTGTCCACACTTGCTGTTG
RHBDF1	c.202C>G	CTGCCAGGAACCATGAGTGA	GTGCTGAAGAGAAGGGAGTG
RIPK1	c.970G>C	CAGGAAGTGTGAGTCCTACAAC	GACTGGTGAGCACACTGTTAC
TNFAIP3	c.751G>A	CCACACTGCCAAAGTTCAGG	GGTATTATGATTACTGCTACTGC
TREX1	c.401_408dupCTGCAGCC	CAGGTACGTACCCAACCATG	GTAGCGGTCACCATTGTGTG
TRIM21	c.377_delTC	GGAATGCATCTCTCAGGTTGG	GGGGAATGAGGTTGGGTTTAAC
ZFPM2	c.1276delG	CTCAGAGGGAGTTATTGCAG	ATCTCTGAAGCTTGAGGGAC
TTC37	c. 2453_2454delTG	GATCTTAAGGAGTTGCTGGAG	ATGAAACAGTGCTGAGCAAGG
TTC37	c.(-228+1216_-228+1222)_(326+92_326+98)del	ACTTTCAGCCAGGAACTGAG	CGCAGAACTACAACTCCTATC
MS4A1	c.203dup	AATTCTTGGCACCTCCACTG	AATCTGGCATATCCCTGTGG
NLRP1	c.4057+1G>A	TGTCCTCATCCTTCTGTGGA	GTTTCACCATATTGGCCAGG

## Sheet: S7- phenotypes
Patient- ID	body temperature	skin barrier	mucous membranes	visual system	musculoskeletal system	GI-Tract	lymphatic system	effusion	susceptibility to infection	respiratory system	cardiovascular system	kidney and urinary tract	auditory and vestibular system	nervous system	alternated labaratory biomarkers	HPO- terms used for WES analysis (bold printed symptoms could not be classifed in a fuctional system)
1	x				x	x									x	periodic fever, arthralgia, abdominal pain
2														x	x	no periodic fever, global developmental delay
3	x				x	x								x	x	periodic fever, joint swelling, cephalgia, abdominal pain, arthritis , autism, mental retardation
4	x					x								x	x	periodic fever, abdominal pain, cephalgia
5	x	x				x	x	x			x	x			x	abdominal pain, periodic fever, splenomegaly, nephromegaly, dilation and reduced capacity of the left ventricle, recurrent purpura, Antinuclear antibody positivity , microcytic anemia, hematuria, proteinuria, lymphadenopathy, pulmonary infiltrates
6					x	x									x	arthralgia, abdominal pain
7	x					x	x								x	periodic fever, abdominal pain, emesis, hepatosplenomegaly, hypochromic microcytic anemia
8	x					x									x	fever, emesis, abdominal pain
9	x														x	periodic fever
10	x						x								x	fever, flank pain, abdominal pain
11	x				x	x									x	periodic fever, leg pain, abdominal pain
12	x				x	x	x								x	periodic fever, abdominal pain, recurrent pharyngitis, limb pain
13	x					x			x					x	x	neonatal sepsis, fever, abdominal pain, febrile convulsions
14	x				x	x		x				x			x	arthritis, periodic fever, polyserositis, proteinuria, hematuria, anemia, enterocolitis
15	x							x							x	hyperpyrexia, shivering, serositis
16	x					x									x	chest pain, abdominal pain, periodic fever
17															x	chest pain, back pain
18	x	x				x							x		x	diarrhea, fever, hyperleucozytosis, exanthema, hearing impairment, failure to thrive, anemia
19	x				x		x								x	periodic fever, splenomegaly, limb pain, joint swelling, , rackiets as neonate
20						x			x						x	chronic diarrhea, bronchitis, recurrent otitis media, gastroenteritis with metabolic derailment
21	x									x		x		x		epilepsy, situs inversus totalis, meningocele, breathing dysregulation, psychomotor development retardation, neurogenic bladder, abnormality of temperature regulation, polycystic kidney dysplasia
22		x														urticaria
23										x	x			x	x	pulmonary hypertonia, psychomotor delay, right ventricular failure, congenital diaphragmatic hernia, abnormal facial shape, generalized hirsutism
24	x														x	periodic fever
25	x						x							x	x	recurrent fever, lymphadenitis, hepatosplenomegaly, abnormal nasopharyngeal adenoid morphology, psychomotor delay
26	x	x			x											Myalgia, periodic fever, arthralgia, back pain
27	x	x				x		x						x	x	knee pain, arthritis, fever, rash, pericardial effusion, cephalgia
28		x			x		x	x							x	leukocytosis, arthralgia, rash, lymphadenopathy, splenomegaly, serositis, ascites, pleural effusion, pericardial effusion
29		x			x			x							x	arthralgia, exanthema, pericardial effusion, pleural effusion
30	x					x									x	fever, arthralgia, limb pain
31					x										x	Arthralgia, back pain, limitation of joint mobility
32		x			x		x								x	atopic dermatitis, Shoulder pain, arthralgia, arthritis, anemia, thrombocytosis, splenomegaly, joint swelling
33	x	x				x	x								x	fever, rash, arthralgia, anemia, thrombocytosis, splenomegaly
34	x	x			x		x								x	Fever, rash, myalgia, arthralgia, splenomegaly
35	x	x			x			x							x	fever, arthritis, rash
36					x			x							x	joint swelling, joint effusion, arthritis
37				x		x									x	anterior uveitis, joint swelling, arthralgia, doesn't walk longer distances, joint stiffness, partial IgA deficiency
38		x													x	urticaria, rash, arthritis, swollen finger joints, leukocytosis
39	x				x										x	pancytopenia, high ferritin, high sIL2 Receptor, fever, Splenomegaly, rash, fatigue, pain neck and lower legs, arthritis, vitamin d deficiency
40				x	x											Arthrithis, iridocyclitis, cataract, pseudophakia
41	x				x											Arthrithis, Iritis, uveitis, Arhtralgia, Antinuclear antibody positivity
42	x	x					x			x	x	x			x	fever, exanthema, hepatosplenomegaly, hepatic failure, elevated pulmonary artery pressure, double outlet right ventricle, ureteral obstruction, Impaired binding of factor VIII to VWF, purpura, cutaneous necrosis
43	x				x					x					x	dyspnea, elevated D-dimers, chest pain, fatigue, knee pain, Reduced FEV1/FVC ratio
44									x						x	systemic inflammation reaction with multi organ failure
45	x	x				x	x		x						x	fever, bloody diarrhea, lymphadenitis, hepatosplenomegaly, abdominal pain, infection upper air way, abscess, bronchitis, stomatitis aphtosa, sepsis
46						x		x		x	x	x			x	chronic kidney disease, hypertension, edema legs, hemoptysis, emesis
47								x		x						hemoptysis, effusion hilar and peripheral
48									x			x		x	x	acute pancreatitis, pankreatic pseudocyst, status epilepticus, focal-onset seizure, chronic kidney disease
49		x	x													urticaria, edema
50		x	x		x				x						x	Spontaneous hematomas, gingival bleeding, Neutropenia, inflammatory abnormality of the skin, back pain, bronchitis, livedo reticularis, myalgia
51	x	x			x										x	recurrent fever, rash, joint swelling, joint stiffness
52								x	x	x					x	Sepsis, abscess, pleural effusion, pericard effusion, hydrocele testis, respiratory insufficiency
53	x		x			x						x		x	x	Congenital posterior urethral valve, developmental delay, periodic fever , gastrointestinal ulceration, stomatitis aphtosa , abdominal pain, jejunoileal ulceration, gastric ulcer, esophageal ulceration, duodenal ulcer, phimosis, stage 5 chronic kidney disease
54	x						x							x	x	recurrent fever, emesis, spleen with agglutation, lymphadenitis, enzephalitis, cephalgia, abnormality of bone marrow cell morphology, elevated circulating C-reactive protein concentration
55			x							x						spontaneous recurrent epitaxis, laryngeal stridor, neoplasm of the larynx, abnormal larynx morphology
56	x	x		x					x		x	x				coronary artery aneurysm, hypospadias, exanthem, conjuncticitis, pharyngitis
57		x												x	x	pleural and pericardial effusion, rash, urticaria, oral and genital ulcer
58	x	x	x												x	oral ulcer, periodic fever, rash
59	x		x												x	periodic fever, oral ulcer
60		x														skin lesion, malar rash, cutaneous photosensitivity
61		x													x	lymphopenia, cutaneous photosensitivity, Antinuclear antibody positivity, Warm reactive autoantibody positivity, Antiphospholipid antibody positivity, autoimmune hemolytic anemia, complement deficiency
62	x		x		x	x										abdominal pain, pallor , oral ulcer, recurrent pharyngitis, arthralgia, joint swelling,periodic fever, hyperpyrexia
63	x						x			x						periodic fever, cought, recurrent pharyngitis
64	x						x									recurrent pharyngitis, hyperpyrexia
65	x				x	x									x	arthralgia, halitosis, emesis, hyperpyrexia
66	x						x								x	fever, recurrent pharyngitis
67	x					x	x								x	periodic fever, recurrent pharyngitis, abdominal pain
68	x				x	x	x		x							periodic fever, hyperpyrexia, leg pain, knee pain, ankle pain, abdominal pain, tonsillitis, recurrent pharyngitis
69	x						x								x	fever, lymphadenitis, foeter ex or
70	x	x							x					x		recurrent fever, recurrent infections, elevated circulating C-reactive protein concentration, febrile seizures, typical absence seizure, cephalgia, atopic dermatitis
71	x		x				x								x	periodic fever, fatigue, poor appetite, lympadenopathy, pharyngitis, oral ulcer
72	x		x		x	x								x		periodic fever, oral ulcer, leg pain, emesis, cephalgia
73	x				x		x	x								Hyperpyrexia, fatigue, leg pain, knee pain, recurrent tonsillitis, recurrent pharyngitis
74	x				x	x	x									periodic fever, abdominal pain, limb pain, emensis, oral ulcer
75	x					x	x								x	periodic fever, abdominal pain, lymphopathy, pharyngitis
76	x														x	periodic fever
77	x				x	x								x	x	periodic fever, cephalgia, abdominal pain, pharyngitis, elevated circulating C-reactive protein concentration
78	x					x			x							periodic fever, otitis, abdominal pain , lymphoadenopathy, pharyngitis, recurrent tonsillitis, plant product allergy
79	x	x				x										periodic fever, emesis, abdominal pain, rash, pustules, diarrhea
80	x														x	periodic fever
81											x				x	truncus arteriosus , abnormal heart valve morphology, aplasia of the thymus
82	x														x	febrile seizure, periodic fever
83	x	x	x			x			x						x	short stature, microcephaly, esophagitis, feeding difficulties in infancy, periodic fever, abdominal pain, emesis, oral ulcer, rash, arthralgia, sweating , colitis, lymphadenopathy, developmental regression
84	x	x												x		focal-onset seizure, rash, pustules, hypopigmented skin patches, recurrent fever
85	x						x			x						periodic fever, recurrent pharyngitis, cought
86	x					x	x		x						x	periodic fever, onset after infection of the upper airway, sore throat, pharyngitis, rash, emesis, gastroesophageal reflux
87	x		x			x										colitis oral ulcer, failure to thrive, periodic fever
88		x			x	x	x	x	x						x	erythema nodosum, lymphadenitis colli, asthma bronchiale, dyspnoea, abdominal pain, neausea, emensis, night sweats, diarhea, fatigue, increased body weight, edema, hypogammglobulinemia, recurrent otits media, joint stiffness, arthralgia, constipation
89	x								x							fever episodes, poor wound healing
90	x														x	periodic fever
91									x						x	sepsis, pyelonephritis, poor wound healing, recurrent cystitis
92	x				x	x	x								x	splenomegaly, periodic fever, arthralgia, arthritis, myalgia, abdominal pain, fatigue, dystymia, celiac disease, anemia, lymphadenopathy, elevated circulating C-reactive protein concentration
93	x				x	x									x	recurrent fever, swollen face, abdominal pain, flank pain, lower limb pain
94	x	x	x			x	x		x						x	periodic fever, hepatosplenomegaly, oral ulcer, diarrhea, recurrent tonsillitis, abdominal pain, psoriasiform dermatitis, pharyngitis
95		x				x	x		x						x	celiac disease, partial IgA deficiency, short stature (proportioned), fatigue, diarrhea, increased susceptibility to infection, cough, recurrent pharyngitis, rash, pustules, pneumonia
96	x	x			x	x									x	periodic fever, emesis, arthralgia, rash
97		x					x	x	x						x	recurrent pneumonia, pleural effusion, pericardial effusion, skin ulcer, oral ulcer, lymphadenopathy infracranial and hilar both sides,
98			x				x		x						x	lymphadenitis, abscess
99	x		x	x		x										abdominal pain, emesis, diarrhea, periodic fever, unilateral ptosis, rash, , petechia
100	x									x	x				x	total anomalous pulmonary venous connection cardiac type, unclear fever episodes, unclear elevation of inflammatory markers, unclear anemia with transfusion indication, hypogammaglobunemia
101	x					x			x						x	recurrent fever, pain (abdominal pain likely), Non-infectious meningitis
102	x					x								x	x	periodic fever, abdominal pain, emesis, cephalgia
103	x				x	x	x								x	periodic fever, lymphadenitis, lymphopathy, abdominal pain, lower limb pain, shivering
104	x	x			x		x		x						x	periodic fever, splenomegaly, thrombocytopenia, rash, skin fissure, arthralgia, cephalgia with photo- and phonophbia, performance degradation, weight loss, abdominal pain,diarrhea, recurrent otitis media, petechia
105	x	x		x	x				x			x			x	periodic fever, urticaria, conjunctivitis, arthralgia, intermitted not-infectios hematuria and proteinuria, cephalgia, recurrent cystitis, labial adhesion
106	x													x		periodic fever, torticollis, photo- and phonophobia, fatigue
107	x		x			x	x		x							periodic fever, otitis, abdominal pain, emesis, oral ulcer, lymphadenopathy
108					x			x				x			x	left bundle branch block, left ventricular diastolic dysfunction, mitral regurgitation, mentricular septal hypertrophy, right atrial enlargement, left atrial enlargement, arhtralgia, myalgia , glomerulonephritis, pleural and pericardial effusion, colitis, lymphadenopathy, fair hair, failure to thrive, hypertrophic cardiomyopathy, reduced natural killer cell count, sagittal craniosynostosis, renal…
109	x					x										fever, abdominal pain
110	x		x	x												fever, abdominal pain, oral ulcer, conjunctivitis
111	x				x											periodic fever, limb pain, knee pain
112	x	x				x										periodic fever, abdominal pain, pneumonia once, atopic dermatitis
113	x					x			x					x	x	periodic fever, pneumonia, bronchitis, chest pain, abdominal pain with obstipation and diarrhea , arthralgia, migraine, back pain, bursitis
114	x		x												x	recurrent fever, oral ulcer
115	x		x											x	x	periodic fever, cephalgia, oral ulcer, growth delay
116	x			x	x	x								x		hypothyroidism, fever with febrile seizure in first year of life, periodic fever, emesis abdominal pain and nausea, arthralgia, papilledema, increased intracranial pressure, cephalgia
117	x	x			x	x	x	x	x	x				x	x	esophageal atresia, short thumb, bronchitis, cough, hyperpyrexia, abdominal pain, cephalgia, ascites, lymphadenopathy, rash
118	x					x								x		abdominal pain, fever, paresthesia
119	x					x									x	recurrent infections, periodic fever, abdominal pain
120	x															hyperpyrexia, recurrent tonsillitis
121	x					x				x	x					periodic fever, cough, emesis
122	x														x	periodic fever
123	x			x											x	fever, conjunctivitis
124	x				x	x									x	fever, abdominal pain, leg pain, joint hypermobility
125	x				x											periodic fever, arthralgia, abdominal pain

## Sheet: S8- HPO-terms 
body temperature	skin barrier	mucous membranes	visual system	musculoskeletal system	GI-Tract	lymphatic system	effusion	susceptibility to infection	nervous system	auditory and vestibular system	respiratory system	cardiovascular system	kidney and urinary tract	others	labaratory marker positive
periodic fever HP:0032323	atopic dermatitis HP:0001047	oral ulcer HP:0000155	conjunctivitis HP:0000509	Arthralgia HP:0002829	abdominal pain HP:0002027	hepatosplenomegaly HP:0001433	serositis HP:0045073	pneumonia HP:0002090	autism HP:0000717	hearing impearment HP:0000365	Elevated pulmonary artery pressure HP:0004890	Double outlet right ventricle HP:0001719	Urethral obstruction HP:0000796	failure to thrive HP:0001508	elevated erythrocyte sedimentation rate HP:0003565
Abnormality of temperature regulation HP:0004370	exanthem HP:4000054	genital ulcer HP:0003249	Papilledema HP:0001085	back pain HP:0003418	Bloody diarrhea HP:0025085	splenomegaly HP:0001744	pericardial effusion HP:0001698	bronchitis HP:0012387	cepahlgia HP:0002315		dyspnea HP:0002094	Abnormal left ventricle morphology HP:0001711	nephromegaly HP:0000105	Rickets HP:0002748	Elevated circulating amyloid A HP:0033332
recurrent fever HP:0001954	rash HP:0000988	Halitosis HP:0100812	Anterior uveitis HP:0012122	limb pain HP:0009763	diarrhea HP:0002014	Recurrent pharyngitis HP:0100776	ascites HP:0001541	Esophagitis HP:0100633	febrile seizure HP:0002315		Reduced FEV1/FVC ratio HP:0030877	Hypertension HP:0000822	Chronic kidney disease HP:0012622	Hepatic failure HP:0001399	Elevated circulating C-reactive protein concentration HP:0011227
Hyperpyrexia HP:0033031	Spontaneous hematomas HP:0007420	Gingival bleeding HP:0000225	Pseudophakia HP:0500081	knee pain HP:0009763	colitis HP:0002583	pharyngits HP:0025439	pleural effuison HP:0002202	upper airway infection HP:0002781	Increased intracranial pressure HP:0002516		cough HP:0012735	Right ventricular failure HP:0001708	neurogenic bladder HP:0000011	Chest pain HP:0100749	Hypochromia HP:0032231
fever HP:0001945	Purpura HP:0000979	Skin ulcer HP:0200042	Unilateral ptosis HP:0007687	leg pain HP:0012514	Esophageal atresia HP:0002032	lymphadenitis HP:0002840	ascites HP:0001541	recurrent tonsillits HP:0011110	Non-infectious meningitis HP:0033430		hemopytisis HP:0002105	Truncus arteriosus HP:0001660	Polycystic kidney dysplasia HP:0000113	thymus aplasia	Hypochromic microcytic anemia HP:0004840
Cutaneous necrosis HP:0033126	Urticaria HP:0001025		iridocyclitis HP:0001094	ankle pain HP:0030840	emesis HP:0002013	lymphadenopathy HP:0002716	edema HP:0000969	Pyelonephritis HP:0012330	torticollis HP:0000473		Breathing dysregulation HP:0005957	Abnormal heart valve morphology HP:0001654	proteinuria HP:0000093	Pallor HP:0000980	Microcytic anemia HP:0001935
	Psoriasiform dermatitis HP:0003765		Conjunctivitis HP:0000509	flank pain HP:0030157	Celiac disease HP:0002608	Abnormal nasopharyngeal adenoid morphology HP:3000033	Pulmonary infiltrates HP:0002113	Poor wound healing HP:0001058	photo und phonophobia HP:0000473 HP:0000473		respiratory insufficiency HP:0002093	Coronary artery aneurysm HP:0030882	hematuria HP:0000790	Short stature HP:0004322	Leukocytosis HP:0001974
	Malar rash HP:0025300		iritis HP:0001101	neck pain HP:0030833	Gastroesophageal reflux HP:0002020	Lymphoproliferative disorder HP:0005523	Hydrocele testis HP:0000034	Recurrent infections HP:0002719	epilepsie HP:0000473		Cardiac total anomalous pulmonary venous connection HP:0011720		Congenital posterior urethral valve HP:0010957	Microcephaly HP:0000252	Thrombocytopenia HP:0001873
	Skin fissure HP:0031057		uveitis HP:0001101	shoulder pain HP:0030834	Constipation HP:0002019			Sepsis HP:0100806	Focal-onset seizure HP:0007359		Laryngeal stridor HP:0006511	Left bundle branch block HP:0011713	Labial adhesion HP:0033588	Feeding difficulties in infancy HP:0008872	Thrombocytosis HP:0001894
	erythema nodosum HP:0012219		Cataract HP:0000518	myalgia HP:0003326	Jejunoileal ulceration HP:0005229			Pancreatic pseudocyst HP:0005206	status epilepticis HP:0002133		Neoplasm of the larynx HP:0100605	Left ventricular diastolic dysfunction HP:0025168	Phimosis HP:0001741	Situs inversus totalis HP:0001696	Pancytopenia HP:0001876
	petechia HP:0000967			arthritis HP:0001369	Gastric ulcer HP:0002592			susceptibiltiy to infection HP:0002719	Typical absence seizure HP:0011147		Abnormal larynx morphology HP:0025423	Mitral regurgitation HP:0001653	Stage 5 chronic kidney disease HP:0003774	Congenital diaphragmatic hernia HP:0000776	Leukopenia HP:0001882
	pustule HP:0200039			short thumb HP:0009778	Esophageal ulceration HP:0004791			Acute pancreatitis HP:0001735	psychomotor delay HP:0001263			Ventricular septal hypertrophy HP:0005144	Enlarged kidney HP:0000105	Abnormal facial shape HP:0001999	Elevated circulating D-dimer concentration HP:0033106
	Hypopigmented skin patches HP:0001053			Joint hypermobility HP:0001382	Duodenal ulcer HP:0002588			imunodeficiency HP:0002721	Developmental regression HP:0002376			Hypertrophic cardiomyopathy HP:0001639	Hypospadias HP:0000047	Generalized hirsutism HP:0002230	Antinuclear antibody positivity HP:0003493
	Inflammatory abnormality of the skin HP:0011123			Joint swelling HP:0001386				Reduced natural killer cell count HP:0040218	Global developmental delay HP:0001263				Renal tubular dysfunction HP:0000124	Growth delay HP:0001510	Anti-dsDNA antibody positivity HP:0020151
				joint stiffness HP:0001387				Recurrent cystitis HP:0012786	Intellectual disability HP:0001249					Hypothyroidism HP:0000821	Coombs-positive hemolytic anemia HP:0004844
				Limitation of joint mobility HP:0001376				Abscess HP:0025615	meningocele HP:0002435					Fatigue HP:0012378	Decreased circulating antibody level HP:0004313
				Sagittal craniosynostosis HP:0004442				bursitis HP:0025232	paresthesia HP:0003401					Shivering HP:0025144	Increased circulating IgA level HP:0003261
								Recurrent otitis media HP:0000403	Encephalitis HP:0002383					Proportionate short stature HP:0003508	Increased circulating ferritin concentration HP:0003281
														Poor appetite HP:0004396	Increased circulating interleukin 6 HP:0030783
														Weight loss HP:0001824	Decreased circulating IgA level HP:0002720
														Spontaneous, recurrent epistaxis HP:0004406	Lymphopenia HP:0001888
														Plant product allergy HP:0410338	Increased B cell count HP:0005404
														Fair hair HP:0002286	Reduced natural killer cell count HP:0040218
